# Supplementary material for: A novel peroxisome-related gene signature predicts clinical prognosis and is associated with immune microenvironment in low-grade glioma
Source: PeerJ. 2024 Feb 20;12:e16874. doi: 10.7717/peerj.16874 (PMC10885797; doi:10.7717/peerj.16874)
Supplement: Supplemental Information 3 [file peerj-12-16874-s003.xls]

## Sheet: Table S2 KEGG
ID	Description	GeneRatio	BgRatio	pvalue	p.adjust	qvalue	geneID	Count
hsa05033	Nicotine addiction	25/745	40/8579	2.29694e-17	7.21238e-15	5.65772e-15	CHRNA4/GABRB3/GABRA3/GRIN3A/GABRG1/GABRD/GRIA2/GRIA4/GABRG2/CHRNB2/GRIN1/GRIN2C/GRIA1/CACNA1B/GABRB1/CHRNA7/SLC17A6/GRIN2B/GABRA1/GABRB2/SLC17A8/GABRA5/GABRA4/SLC32A1/SLC17A7	25
hsa04080	Neuroactive ligand-receptor interaction	81/745	367/8579	8.64178e-16	1.35676e-13	1.0643e-13	GABBR1/PRLHR/CHRNA4/GABRB3/SSTR2/SSTR1/GRID1/CHRM4/HRH3/GABRA3/GLRA3/GRIN3A/LPAR6/GABRG1/CHRNA9/F2RL2/P2RX6/GRIK2/GABRD/S1PR3/HTR1A/GRIA2/HTR2A/C3/CRHR1/GRIA4/GRM4/HTR2C/TACR1/GABRG2/CHRM1/CHRNB2/GRIN1/GZMA/CALCRL/NMUR2/GRID2/CHRNA1/GRIN2C/SSTR5/PTGER4/GRIA1/GLP1R/GPR156/GRIK1/HTR6/BDKRB2/VIPR2/MC4R/PTGFR/GABBR2/GABRB1/GRM1/P2RY8/RXFP1/CHRNA7/FPR1/GRIN2B/CCKBR/HTR5A/NTS/TSHR/NPY2R/F2RL1/GABRA1/PT…	81
hsa04512	ECM-receptor interaction	29/745	89/8579	1.42826e-10	1.49491e-08	1.17268e-08	LAMC1/COL4A2/COL4A1/TNC/NPNT/ITGA5/FN1/COL6A2/COL1A2/HSPG2/LAMB4/LAMA2/SPP1/LAMB1/COL1A1/IBSP/ITGA2/CD44/TNR/SDC1/ITGB3/ITGA4/ITGB4/FREM2/HMMR/SDC4/COL6A3/COL4A6/SV2B	29
hsa04145	Phagosome	38/745	152/8579	1.28685e-09	1.01017e-07	7.92426e-08	ATP6V1G2/TUBA1C/MRC2/C1R/FCGR2C/MSR1/HLA-DRA/ITGA5/FCGR3A/HLA-DPA1/HLA-DOA/HLA-DPB1/HLA-DRB1/TCIRG1/SEC61G/HLA-DMA/HLA-B/HLA-DQA1/FCGR2A/C3/HLA-DMB/TUBB6/NCF1/ITGB2/TLR2/ITGA2/CTSS/HLA-DRB5/HLA-DQB1/MRC1/FCGR2B/CLEC7A/ITGB3/HLA-DQA2/OLR1/SFTPD/CYBB/DYNC1I1	38
hsa05416	Viral myocarditis	22/745	60/8579	1.94801e-09	1.22335e-07	9.59652e-08	CASP8/HLA-DRA/HLA-DPA1/HLA-DOA/HLA-DPB1/HLA-DRB1/HLA-DMA/HLA-B/HLA-DQA1/LAMA2/HLA-DMB/ITGAL/SGCD/ITGB2/RAC2/MYH7/HLA-DRB5/HLA-DQB1/HLA-DQA2/MYH6/PRF1/CAV1	22
hsa05150	Staphylococcus aureus infection	27/745	96/8579	2.25908e-08	1.13466e-06	8.90081e-07	C1R/FCGR2C/HLA-DRA/FCGR3A/HLA-DPA1/HLA-DOA/HLA-DPB1/C1S/HLA-DRB1/HLA-DMA/CFI/CFH/HLA-DQA1/FCGR2A/C3/HLA-DMB/ITGAL/ITGB2/C2/HLA-DRB5/HLA-DQB1/FCGR2B/C1QB/HLA-DQA2/FPR1/FPR3/KRT17	27
hsa04724	Glutamatergic synapse	30/745	115/8579	2.5295e-08	1.13466e-06	8.90081e-07	SLC1A6/SHANK2/PLCB1/GNG12/GNG5/GRIN3A/SLC1A1/GRIK2/ADCY5/GRIA2/GRIA4/GRM4/DLGAP1/GRIN1/GRIN2C/GRIA1/SHANK1/GRIK1/KCNJ3/PRKCB/GRM1/SLC17A6/GLS2/GRIN2B/GRM2/GRM5/GNG13/PRKCG/SLC17A8/SLC17A7	30
hsa05140	Leishmaniasis	23/745	77/8579	7.34949e-08	2.88468e-06	2.26287e-06	TGFB2/FCGR2C/HLA-DRA/FCGR3A/MYD88/HLA-DPA1/HLA-DOA/HLA-DPB1/HLA-DRB1/HLA-DMA/HLA-DQA1/FCGR2A/C3/HLA-DMB/NCF1/ITGB2/TLR2/HLA-DRB5/HLA-DQB1/HLA-DQA2/ITGA4/CYBB/PRKCB	23
hsa04974	Protein digestion and absorption	27/745	103/8579	1.13536e-07	3.96114e-06	3.10729e-06	COL5A2/COL4A2/COL8A1/COL4A1/SLC8A3/SLC1A1/COL5A1/COL6A2/COL1A2/SLC8A2/ELN/ATP1A3/COL1A1/COL3A1/COL8A2/SLC7A7/MME/DPP4/COL27A1/COL14A1/COL15A1/KCNK5/COL17A1/COL6A3/COL4A6/COL22A1/COL11A1	27
hsa04514	Cell adhesion molecules	35/745	158/8579	1.56288e-07	4.90746e-06	3.84963e-06	CD58/NTNG2/SLITRK5/PDCD1LG2/F11R/HLA-DRA/SLITRK1/HLA-DPA1/HLA-DOA/HLA-DPB1/CD2/HLA-DRB1/HLA-DMA/CNTNAP2/ICOS/HLA-B/NEGR1/HLA-DQA1/HLA-DMB/ITGAL/ITGB2/PTPRC/MADCAM1/L1CAM/HLA-DRB5/HLA-DQB1/SDC1/HLA-DQA2/ITGA4/CD6/PDCD1/SELL/VCAM1/SDC4/SLITRK4	35
hsa04640	Hematopoietic cell lineage	26/745	99/8579	1.87209e-07	5.34397e-06	4.19205e-06	HLA-DRA/ITGA5/HLA-DPA1/HLA-DOA/HLA-DPB1/CD2/HLA-DRB1/IL7/HLA-DMA/HLA-DQA1/HLA-DMB/CD3D/CD3E/ITGA2/CD5/HLA-DRB5/HLA-DQB1/MME/CD44/CD7/ITGB3/HLA-DQA2/ITGA4/CD24/IL7R/IL6	26
hsa04940	Type I diabetes mellitus	16/745	43/8579	2.52491e-07	6.60686e-06	5.18272e-06	HLA-DRA/HLA-DPA1/HLA-DOA/HLA-DPB1/HLA-DRB1/HLA-DMA/HLA-B/HLA-DQA1/HLA-DMB/HLA-DRB5/HLA-DQB1/GAD1/HLA-DQA2/PRF1/PTPRN/GAD2	16
hsa04727	GABAergic synapse	24/745	89/8579	3.24953e-07	7.7454e-06	6.07584e-06	GABBR1/GABRB3/GNG12/GNG5/GABRA3/GABRG1/GABRD/ADCY5/GABRG2/GAD1/CACNA1B/GABBR2/GABRB1/PRKCB/GLS2/GABRA1/GNG13/PRKCG/GABRB2/SLC12A5/GABRA5/GABRA4/SLC32A1/GAD2	24
hsa04672	Intestinal immune network for IgA production	17/745	49/8579	3.45336e-07	7.7454e-06	6.07584e-06	HLA-DRA/HLA-DPA1/HLA-DOA/HLA-DPB1/HLA-DRB1/HLA-DMA/ICOS/HLA-DQA1/HLA-DMB/MADCAM1/IL15/HLA-DRB5/HLA-DQB1/HLA-DQA2/ITGA4/TNFSF13B/IL6	17
hsa05032	Morphine addiction	24/745	91/8579	5.08791e-07	1.00695e-05	7.89897e-06	GABBR1/GABRB3/GNG12/PDE2A/GNG5/GABRA3/GABRG1/GABRD/ADCY5/KCNJ9/GABRG2/CACNA1B/PDE1A/KCNJ3/GABBR2/GABRB1/PRKCB/GABRA1/GNG13/PRKCG/GABRB2/GABRA5/GABRA4/SLC32A1	24
hsa05152	Tuberculosis	37/745	180/8579	5.13095e-07	1.00695e-05	7.89897e-06	CASP8/TGFB2/MRC2/LSP1/CIITA/FCGR2C/HLA-DRA/CD74/FCGR3A/MYD88/HLA-DPA1/HLA-DOA/HLA-DPB1/VDR/HLA-DRB1/TCIRG1/HLA-DMA/TNFRSF1A/HLA-DQA1/FCGR2A/C3/HLA-DMB/ITGB2/TLR2/CTSS/IL18/HLA-DRB5/TLR1/HLA-DQB1/FCER1G/MRC1/FCGR2B/CLEC7A/CYP27B1/HLA-DQA2/IL6/CAMK2A	37
hsa05145	Toxoplasmosis	27/745	111/8579	5.86363e-07	1.08305e-05	8.49591e-06	CASP8/TGFB2/LAMC1/CIITA/HLA-DRA/MYD88/HLA-DPA1/HLA-DOA/HLA-DPB1/HLA-DRB1/HLA-DMA/TNFRSF1A/CCR5/HLA-DQA1/LAMB4/LAMA2/HLA-DMB/LAMB1/SOCS1/ALOX5/PIK3R6/TLR2/HLA-DRB5/HLA-DQB1/HLA-DQA2/HSPA6/PIK3CG	27
hsa05323	Rheumatoid arthritis	24/745	93/8579	7.84374e-07	1.3683e-05	1.07335e-05	ATP6V1G2/TGFB2/HLA-DRA/HLA-DPA1/HLA-DOA/HLA-DPB1/HLA-DRB1/TCIRG1/HLA-DMA/HLA-DQA1/HLA-DMB/ITGAL/ITGB2/TLR2/IL15/ANGPT1/IL18/HLA-DRB5/HLA-DQB1/CCL5/HLA-DQA2/TNFSF13B/IL6/CCL2	24
hsa04610	Complement and coagulation cascades	22/745	86/8579	2.64134e-06	4.36515e-05	3.42422e-05	PLAT/SERPING1/SERPINA5/C1R/SERPINA1/PLAU/F2RL2/C1S/F3/CFI/CFH/PLAUR/C3/PROC/SERPINE1/F7/ITGB2/C2/C1QB/F5/TFPI/BDKRB2	22
hsa05310	Asthma	12/745	31/8579	5.04419e-06	7.91937e-05	6.21231e-05	HLA-DRA/HLA-DPA1/HLA-DOA/HLA-DPB1/HLA-DRB1/HLA-DMA/HLA-DQA1/HLA-DMB/HLA-DRB5/HLA-DQB1/FCER1G/HLA-DQA2	12
hsa05410	Hypertrophic cardiomyopathy	22/745	90/8579	5.93001e-06	8.86678e-05	6.9555e-05	TGFB2/CACNA2D2/CACNG2/ITGA5/SLC8A3/MYL3/SLC8A2/LAMA2/CACNA2D3/SGCD/ITGA2/MYH7/ITGB3/ITGA4/ITGB4/MYH6/DES/CACNA2D1/CACNG3/IL6/RYR2/TNNT2	22
hsa05332	Graft-versus-host disease	14/745	42/8579	6.47864e-06	9.24679e-05	7.2536e-05	HLA-DRA/HLA-DPA1/HLA-DOA/HLA-DPB1/HLA-DRB1/HLA-DMA/HLA-B/HLA-DQA1/HLA-DMB/HLA-DRB5/HLA-DQB1/HLA-DQA2/PRF1/IL6	14
hsa04612	Antigen processing and presentation	20/745	78/8579	7.21023e-06	9.43339e-05	7.39998e-05	CIITA/KLRC3/HLA-DRA/CD74/KLRC2/IFI30/HLA-DPA1/HLA-DOA/HLA-DPB1/HLA-DRB1/HLA-DMA/HLA-B/HLA-DQA1/HLA-DMB/CTSS/HLA-DRB5/HLA-DQB1/KLRC4/HLA-DQA2/HSPA6	20
hsa04721	Synaptic vesicle cycle	20/745	78/8579	7.21023e-06	9.43339e-05	7.39998e-05	SLC1A6/ATP6V1G2/DNM3/SLC1A1/STX1B/TCIRG1/CPLX1/UNC13A/CPLX2/CACNA1B/RIMS1/RAB3A/SLC17A6/CPLX3/SNAP25/UNC13C/SLC17A8/SLC6A7/SLC32A1/SLC17A7	20
hsa04723	Retrograde endocannabinoid signaling	30/745	148/8579	8.23657e-06	0.000103451	8.11519e-05	GABRB3/PLCB1/GNG12/GNG5/GABRA3/GABRG1/GABRD/ADCY5/GRIA2/KCNJ9/GRIA4/GABRG2/GRIA1/CACNA1B/RIMS1/KCNJ3/GABRB1/PRKCB/GRM1/SLC17A6/GABRA1/GRM5/GNG13/PRKCG/GABRB2/SLC17A8/GABRA5/GABRA4/SLC32A1/SLC17A7	30
hsa05330	Allograft rejection	13/745	38/8579	1.00394e-05	0.00011855	9.29961e-05	HLA-DRA/HLA-DPA1/HLA-DOA/HLA-DPB1/HLA-DRB1/HLA-DMA/HLA-B/HLA-DQA1/HLA-DMB/HLA-DRB5/HLA-DQB1/HLA-DQA2/PRF1	13
hsa04510	Focal adhesion	37/745	203/8579	1.01938e-05	0.00011855	9.29961e-05	VAV3/LAMC1/FLNC/COL4A2/COL4A1/FLNA/ACTN1/TNC/ITGA5/FN1/COL6A2/COL1A2/LAMB4/LAMA2/PDGFA/SPP1/LAMB1/COL1A1/PDGFD/HGF/IBSP/PARVG/RAC2/ITGA2/RASGRF1/EMP1/TNR/ITGB3/ITGA4/ITGB4/PAK3/CAV1/PRKCB/PGF/COL6A3/COL4A6/PRKCG	37
hsa04020	Calcium signaling pathway	43/745	253/8579	1.25298e-05	0.00013897	0.000109014	GNAL/PLCB1/PLCE1/GRIN3A/SLC8A3/P2RX6/SLC8A2/HTR2A/PDGFA/PDGFD/HTR2C/TACR1/HGF/CHRM1/GRIN1/FGF9/CACNA1I/GRIN2C/CACNA1H/ATP2B3/RYR3/RET/HTR6/CACNA1B/PDE1A/BDKRB2/MCOLN2/PTGFR/PRKCB/GRM1/CHRNA7/FGF17/CACNA1E/GRIN2B/CCKBR/HTR5A/PTGER3/DRD5/GRM5/CAMK4/PRKCG/RYR2/CAMK2A	43
hsa05205	Proteoglycans in cancer	37/745	205/8579	1.28348e-05	0.00013897	0.000109014	MSN/TGFB2/WNT7B/IQGAP1/VAV3/FLNC/FLNA/PLCE1/HOXD10/PLAU/HPSE2/ITGA5/FN1/COL1A2/MMP2/HSPG2/PLAUR/FZD2/COL1A1/HGF/TWIST1/TLR2/ANK1/ITGA2/HCLS1/CD44/WNT16/SDC1/LUM/ITGB3/MMP9/CAV1/PRKCB/SDC4/PRKCG/WNT10B/CAMK2A	37
hsa05414	Dilated cardiomyopathy	22/745	96/8579	1.79701e-05	0.000188087	0.000147544	TGFB2/CACNA2D2/CACNG2/ITGA5/SLC8A3/MYL3/SLC8A2/ADCY5/LAMA2/CACNA2D3/SGCD/ITGA2/MYH7/ITGB3/ITGA4/ITGB4/MYH6/DES/CACNA2D1/CACNG3/RYR2/TNNT2	22
hsa04024	cAMP signaling pathway	39/745	225/8579	1.99662e-05	0.000202238	0.000158645	GABBR1/VAV3/SSTR2/ARAP3/SSTR1/PLCE1/GRIN3A/ADCY5/HTR1A/ATP1A3/GRIA2/CRHR1/GRIA4/CHRM1/GRIN1/RAC2/NPPA/GRIN2C/CNGA3/SSTR5/RAPGEF4/GRIA1/GLP1R/ATP2B3/HTR6/VIPR2/GABBR2/AMH/GRIN2B/TSHR/PTGER3/DRD5/HCN4/CAMK4/CRH/VIP/SST/RYR2/CAMK2A	39
hsa05321	Inflammatory bowel disease	17/745	65/8579	2.63131e-05	0.000258197	0.000202542	TGFB2/HLA-DRA/HLA-DPA1/HLA-DOA/HLA-DPB1/HLA-DRB1/HLA-DMA/GATA3/HLA-DQA1/HLA-DMB/TLR2/IL2RG/IL18/HLA-DRB5/HLA-DQB1/HLA-DQA2/IL6	17
hsa04659	Th17 cell differentiation	23/745	108/8579	4.0911e-05	0.000389275	0.000305365	HLA-DRA/HLA-DPA1/RUNX1/HLA-DOA/HLA-DPB1/HLA-DRB1/HLA-DMA/GATA3/HLA-DQA1/HLA-DMB/IL1RAP/CD3D/CD3E/ZAP70/IL2RB/IL2RG/HLA-DRB5/LCK/HLA-DQB1/HLA-DQA2/JAK3/RXRG/IL6	23
hsa04713	Circadian entrainment	21/745	97/8579	6.79989e-05	0.00062799	0.000492623	PLCB1/GNG12/GNG5/ADCY5/GRIA2/KCNJ9/GRIA4/PRKG2/GRIN1/CACNA1I/GRIN2C/CACNA1H/GRIA1/RYR3/KCNJ3/PRKCB/GRIN2B/GNG13/PRKCG/RYR2/CAMK2A	21
hsa05166	Human T-cell leukemia virus 1 infection	37/745	222/8579	7.72576e-05	0.000678418	0.000532182	TGFB2/CDK2/HLA-DRA/CDKN2C/HLA-DPA1/HLA-DOA/CDC20/HLA-DPB1/HLA-DRB1/ADCY5/HLA-DMA/TNFRSF1A/HLA-B/HLA-DQA1/HLA-DMB/PTTG1/CCNA2/ITGAL/CD3D/CD3E/IL2RB/ITGB2/IL2RG/IL15/HLA-DRB5/LCK/HLA-DQB1/CCNB2/ESPL1/HLA-DQA2/JAK3/BUB1B/FOSL1/E2F2/MSX2/IL6/MMP7	37
hsa05412	Arrhythmogenic right ventricular cardiomyopathy	18/745	77/8579	7.77804e-05	0.000678418	0.000532182	CACNA2D2/CACNG2/ITGA5/SLC8A3/SLC8A2/LAMA2/CACNA2D3/DSG2/SGCD/ITGA2/CTNNA3/ITGB3/ITGA4/ITGB4/DES/CACNA2D1/CACNG3/RYR2	18
hsa04658	Th1 and Th2 cell differentiation	20/745	92/8579	9.4765e-05	0.000804222	0.000630868	HLA-DRA/HLA-DPA1/HLA-DOA/HLA-DPB1/HLA-DRB1/HLA-DMA/GATA3/HLA-DQA1/HLA-DMB/CD3D/CD3E/ZAP70/IL2RB/IL2RG/DLL3/HLA-DRB5/LCK/HLA-DQB1/HLA-DQA2/JAK3	20
hsa04726	Serotonergic synapse	23/745	115/8579	0.000114026	0.000942217	0.000739117	GABRB3/PLCB1/GNG12/GNG5/PTGS1/ADCY5/HTR1A/HTR2A/KCNJ9/ALOX12B/HTR2C/ALOX5/MAOB/HTR6/CACNA1B/KCNJ3/GABRB1/PRKCB/CYP4X1/HTR5A/GNG13/PRKCG/GABRB2	23
hsa05320	Autoimmune thyroid disease	14/745	53/8579	0.000119533	0.000962397	0.000754948	HLA-DRA/HLA-DPA1/HLA-DOA/HLA-DPB1/HLA-DRB1/HLA-DMA/HLA-B/HLA-DQA1/HLA-DMB/HLA-DRB5/HLA-DQB1/HLA-DQA2/PRF1/TSHR	14
hsa05146	Amoebiasis	21/745	102/8579	0.000145792	0.00114447	0.000897774	GNAL/TGFB2/PLCB1/LAMC1/COL4A2/COL4A1/ACTN1/FN1/COL1A2/LAMB4/LAMA2/LAMB1/COL1A1/HSPB1/COL3A1/ITGB2/TLR2/PRKCB/COL4A6/IL6/PRKCG	21
hsa05143	African trypanosomiasis	11/745	37/8579	0.000204916	0.00156936	0.00123107	PLCB1/MYD88/IDO1/APOL1/IL18/NPPA/PRKCB/VCAM1/F2RL1/IL6/PRKCG	11
hsa04725	Cholinergic synapse	22/745	113/8579	0.000239607	0.00179135	0.00140522	CHRNA4/PLCB1/GNG12/GNG5/CHRM4/KCNQ5/ADCY5/CHRM1/CHRNB2/KCNQ2/PIK3R6/KCNJ12/CACNA1B/PIK3CG/KCNJ3/PRKCB/CHRNA7/GNG13/CAMK4/PRKCG/KCNJ4/CAMK2A	22
hsa05144	Malaria	13/745	50/8579	0.000247146	0.00180474	0.00141572	TGFB2/MYD88/ITGAL/HGF/ITGB2/TLR2/IL18/SDC1/KLRB1/KLRK1/VCAM1/IL6/CCL2	13
hsa04933	AGE-RAGE signaling pathway in diabetic complications	20/745	100/8579	0.000313113	0.00223449	0.00175283	TGFB2/PLCB1/COL4A2/COL4A1/PLCE1/FN1/COL1A2/PRKCE/F3/MMP2/COL1A1/COL3A1/SERPINE1/NOX4/CYBB/PRKCB/VCAM1/COL4A6/IL6/CCL2	20
hsa05164	Influenza A	28/745	171/8579	0.000747428	0.00521538	0.00409118	CASP8/CIITA/CXCL10/HLA-DRA/MYD88/HLA-DPA1/OAS2/HLA-DOA/CASP1/HLA-DPB1/HLA-DRB1/HLA-DMA/TNFRSF1A/OAS1/HLA-DQA1/HLA-DMB/MX1/OAS3/MX2/SOCS3/IL18/HLA-DRB5/HLA-DQB1/CCL5/HLA-DQA2/PRKCB/IL6/CCL2	28
hsa04151	PI3K-Akt signaling pathway	49/745	359/8579	0.000896606	0.00612031	0.00480105	LAMC1/GNG12/COL4A2/GNG5/COL4A1/TNC/CDK2/OSMR/ITGA5/FN1/LPAR6/COL6A2/COL1A2/IL7/LAMB4/LAMA2/PDGFA/SPP1/LAMB1/COL1A1/PDGFD/HGF/IL2RB/CHRM1/IBSP/PIK3R6/TLR2/G6PC2/FGF9/ITGA2/IL2RG/ANGPT1/TNR/ITGB3/ITGA4/ITGB4/EIF4E1B/JAK3/RET/PIK3CG/IL7R/PGF/FGF17/ANGPT2/PPP2R2C/COL6A3/COL4A6/GNG13/IL6	49
hsa04742	Taste transduction	17/745	86/8579	0.000992303	0.00649132	0.00509208	GABBR1/PLCB1/GABRA3/HTR1A/GRM4/TAS1R1/SCNN1B/PDE1A/GABBR2/GRM1/KCNK5/GABRA1/GNG13/HCN4/GABRA5/GABRA4/SCN9A	17
hsa04911	Insulin secretion	17/745	86/8579	0.000992303	0.00649132	0.00509208	PLCB1/ABCC8/KCNJ11/RIMS2/ADCY5/ATP1A3/KCNN1/GCK/RAPGEF4/GLP1R/RAB3A/PRKCB/SNAP25/CCK/PRKCG/RYR2/CAMK2A	17
hsa05340	Primary immunodeficiency	10/745	38/8579	0.00114804	0.00735684	0.00577104	CIITA/ICOS/CD3D/CD3E/ZAP70/PTPRC/IL2RG/LCK/JAK3/IL7R	10
hsa05169	Epstein-Barr virus infection	31/745	202/8579	0.00121772	0.00764731	0.0059989	CD58/CASP8/VIM/CDK2/CXCL10/HLA-DRA/MYD88/HLA-DPA1/OAS2/HLA-DOA/HLA-DPB1/HLA-DRB1/HLA-DMA/HLA-B/OAS1/HLA-DQA1/HLA-DMB/CCNA2/ITGAL/CD3D/CD3E/OAS3/TLR2/HLA-DRB5/HLA-DQB1/CD44/ISG15/HLA-DQA2/JAK3/E2F2/IL6	31
hsa04720	Long-term potentiation	14/745	67/8579	0.00155461	0.0095715	0.00750832	PLCB1/GRIA2/PPP1R1A/RPS6KA6/GRIN1/GRIN2C/GRIA1/PRKCB/GRM1/GRIN2B/GRM5/CAMK4/PRKCG/CAMK2A	14
hsa05031	Amphetamine addiction	14/745	69/8579	0.00208808	0.0126088	0.00989091	GRIN3A/ADCY5/GRIA2/GRIA4/GRIN1/GRIN2C/MAOB/GRIA1/PRKCB/ARC/GRIN2B/CAMK4/PRKCG/CAMK2A	14
hsa04929	GnRH secretion	13/745	64/8579	0.00294471	0.017446	0.0136854	GABBR1/PLCB1/KCNJ11/KCNJ9/SPP1/KCNN1/CACNA1I/CACNA1H/KCNJ3/GABBR2/PRKCB/HCN1/PRKCG	13
hsa04670	Leukocyte transendothelial migration	19/745	115/8579	0.00454686	0.0264391	0.0207401	MSN/VAV3/F11R/ACTN1/MMP2/ITGAL/ITK/NCF1/ITGB2/RAC2/CTNNA3/RHOH/RAPGEF4/ITGA4/MMP9/CYBB/PRKCB/VCAM1/PRKCG	19
hsa04961	Endocrine and other factor-regulated calcium reabsorption	11/745	53/8579	0.00507864	0.0289944	0.0227445	PLCB1/DNM3/SLC8A3/VDR/SLC8A2/ATP1A3/ATP2B3/BDKRB2/CALB1/PRKCB/PRKCG	11
hsa04930	Type II diabetes mellitus	10/745	46/8579	0.00525399	0.0294598	0.0231096	ABCC8/KCNJ11/PRKCE/SOCS2/SOCS1/SOCS3/SLC2A4/GCK/CACNA1B/CACNA1E	10
hsa05142	Chagas disease	17/745	102/8579	0.00645923	0.0355824	0.0279125	CASP8/GNAL/TGFB2/PLCB1/MYD88/TNFRSF1A/C3/CD3D/CD3E/SERPINE1/TLR2/CCL5/C1QB/BDKRB2/PPP2R2C/IL6/CCL2	17
hsa04261	Adrenergic signaling in cardiomyocytes	23/745	154/8579	0.00693034	0.0375194	0.0294319	CACNA2D2/PLCB1/CACNG2/SLC8A3/MYL3/SLC8A2/ADCY5/ATP1A3/PPP1R1A/CACNA2D3/PIK3R6/MYH7/RAPGEF4/ATP2B3/MYH6/PIK3CG/CACNA2D1/CACNG3/PPP2R2C/SCN7A/RYR2/CAMK2A/TNNT2	23
hsa04540	Gap junction	15/745	88/8579	0.00827881	0.0440601	0.0345627	TUBA1C/PLCB1/ADCY5/HTR2A/PDGFA/TUBB6/PDGFD/HTR2C/PRKG2/GJD2/PRKCB/GRM1/CDK1/GRM5/PRKCG	15
hsa04650	Natural killer cell mediated cytotoxicity	20/745	132/8579	0.00971091	0.0499873	0.0392123	VAV3/KLRC3/KLRC2/FCGR3A/ULBP3/HLA-B/ULBP1/ITGAL/ZAP70/ITGB2/MICB/RAC2/SH2D1A/LCK/FCER1G/PRF1/CD48/KLRK1/PRKCB/PRKCG	20
hsa04728	Dopaminergic synapse	20/745	132/8579	0.00971091	0.0499873	0.0392123	GNAL/PLCB1/GNG12/GNG5/ADCY5/GRIA2/KCNJ9/GRIA4/MAOB/GRIA1/CACNA1B/KCNJ3/PRKCB/CALY/GRIN2B/PPP2R2C/DRD5/GNG13/PRKCG/CAMK2A	20
hsa04010	MAPK signaling pathway	38/745	301/8579	0.0117485	0.0595005	0.0466749	TGFB2/CACNA2D2/GNG12/CACNG2/FLNC/DUSP9/FLNA/MYD88/MAPK8IP2/DUSP10/PTPN7/TNFRSF1A/PDGFA/IL1RAP/CACNA2D3/RPS6KA6/PDGFD/HSPB1/HGF/RAC2/FGF9/ANGPT1/RASGRF1/CACNA1I/CACNA1H/HSPA6/RET/CACNA1B/PRKCB/CACNA2D1/PGF/FGF17/ANGPT2/CACNA1E/CACNG3/PTPRR/PRKCG/PTPN5	38
hsa00760	Nicotinate and nicotinamide metabolism	8/745	37/8579	0.0124637	0.0621207	0.0487303	ENPP1/NNMT/NAMPT/AOX1/NMNAT2/NT5C1A/NMNAT3/ASPDH	8
