# Supplementary material for: A novel peroxisome-related gene signature predicts clinical prognosis and is associated with immune microenvironment in low-grade glioma
Source: PeerJ. 2024 Feb 20;12:e16874. doi: 10.7717/peerj.16874 (PMC10885797; doi:10.7717/peerj.16874)
Supplement: Supplemental Information 4 [file peerj-12-16874-s004.xls]

## Sheet: Table S3 PPI string
#node1	node2	node1_string_id	node2_string_id	neighborhood_on_chromosome	gene_fusion	phylogenetic_cooccurrence	homology	coexpression	experimentally_determined_interaction	database_annotated	automated_textmining	combined_score
ACBD5	PEX16	9606.ENSP00000365049	9606.ENSP00000241041	0	0	0	0	0.074	0.165	0.5	0.69	0.864
ACBD5	PEX7	9606.ENSP00000365049	9606.ENSP00000315680	0	0	0	0	0.067	0.091	0	0.416	0.462
ACBD5	ATAD1	9606.ENSP00000365049	9606.ENSP00000339017	0	0	0	0	0.087	0	0.5	0.254	0.629
ACSL1	ACSL5	9606.ENSP00000422607	9606.ENSP00000348429	0	0	0.058	0.964	0.067	0.098	0.6	0.105	0.665
ATAD1	PEX16	9606.ENSP00000339017	9606.ENSP00000241041	0	0	0	0	0.075	0	0.5	0.312	0.654
CROT	PEX16	9606.ENSP00000413575	9606.ENSP00000241041	0	0	0	0	0	0	0	0.452	0.452
CROT	NUDT7	9606.ENSP00000413575	9606.ENSP00000268533	0	0	0	0	0.117	0	0	0.359	0.41
DHRS4	GRHPR	9606.ENSP00000326219	9606.ENSP00000313432	0.054	0	0	0	0.136	0.047	0.218	0.197	0.422
IDI1	IDI2	9606.ENSP00000370748	9606.ENSP00000277517	0	0	0.056	0.968	0	0	0.9	0.064	0.904
NUDT19	NUDT7	9606.ENSP00000380251	9606.ENSP00000268533	0	0	0	0	0	0	0	0.735	0.735
PEX16	PEX7	9606.ENSP00000241041	9606.ENSP00000315680	0	0	0	0	0.042	0	0	0.954	0.954
